# Supplementary material for: Molecular Targets of Minor Cannabinoids in Breast Cancer: In Silico and In Vitro Studies
Source: Pharmaceuticals (Basel). 2024 Sep 21;17(9):1245. doi: 10.3390/ph17091245 (PMC11434916; doi:10.3390/ph17091245)
Supplement: Supplementary file 1 [file pharmaceuticals-17-01245-s001.zip]

Archive with 1 entries (1 files):
- pharmaceuticals-3136354-supplementary.pdf
